# Supplementary material for: Ferroptosis, Inflammation, and Microbiome Alterations in the Intestine in the Göttingen Minipig Model of Hematopoietic-Acute Radiation Syndrome
Source: Int J Mol Sci. 2024 Apr 20;25(8):4535. doi: 10.3390/ijms25084535 (PMC11050692; doi:10.3390/ijms25084535)
Supplement: Supplementary file 1 [file ijms-25-04535-s001.zip]

Archive with 1 entries (1 files):
- ijms-2928198-supplementary.pdf
